# Supplementary material for: Large Yellow Tea Extract Ameliorates Metabolic Syndrome by Suppressing Lipogenesis through SIRT6/SREBP1 Pathway and Modulating Microbiota in Leptin Receptor Knockout Rats
Source: Foods. 2022 Jun 1;11(11):1638. doi: 10.3390/foods11111638 (PMC9180543; doi:10.3390/foods11111638)
Supplement: Supplementary file 1 [file foods-11-01638-s001.zip]

Archive with 1 entries (1 files):
- foods-1742658-supplementary.pdf
